# Supplementary material for: Zeolitic Imidazole Framework/Silica Nanocomposite for Targeted Cancer Therapeutics: Comparative Study of Chemo-Drug Cisplatin (CPt) and Green Platinum (GPt) Efficacy
Source: Int J Mol Sci. 2024 Mar 9;25(6):3157. doi: 10.3390/ijms25063157 (PMC10969832; doi:10.3390/ijms25063157)
Supplement: Supplementary file 1 [file ijms-25-03157-s001.zip]

Archive with 1 entries (1 files):
- ijms-2829480-supplementary.pdf
